# Supplementary material for: The Effects of Clazakizumab on Peripheral Blood and Kidney Transcriptomes in Patients With Late Antibody-Mediated Rejection
Source: Kidney Int Rep. 2025 Aug 26;10(11):4027–40. doi: 10.1016/j.ekir.2025.08.027 (PMC12640031; doi:10.1016/j.ekir.2025.08.027)
Supplement: Supplementary File (PDF and .xlsx) — Supplementary Methods. Gene sets used for enrichment analysis. Module preservation statistics for WGCNA modules. Supplementary References. Figure S1. Effects of clazakizumab on the peripheral blood transcriptome in late antibody-mediated rejection (AMR). Figure S2. Clinical characteristics of individuals in the clazakizumab arm who experienced rebound with long-term clazakizumab (phase B). Figure S3. Weighted gene coexpression network analysis (WGCNA) of peripheral blood samples. Figure S4. Weighted gene coexpression network analysis (WGCNA) of kidney biopsy samples. Table S1. Metadata for n = 58 peripheral blood samples taken alongside the clazakizumab in late AMR trial (separately uploaded file, “.xlsx”). Table S2. Leading edge genes for enrichment of “FcγR-mediated phagocytosis” in peripheral blood samples following 12 weeks of clazakizumab treatment in phase A. Table S3. Leading edge genes for enrichment of “natural killer (NK) cell–mediated cytotoxicity” in peripheral blood samples following 12 weeks of clazakizumab treatment in phase A. Table S4. Baseline AMR parameters comparing those with molecular evidence of rebound with those without. Table S5. Lightyellow module hub genes (module membership > 0.8) identified from WGCNA of peripheral blood mononuclear cells. Table S6. Brown module hub genes (module membership > 0.8) identified from WGCNA of peripheral blood mononuclear cells. Table S7. Gene ontology analysis of brown module hub genes identified from WGCNA of peripheral blood mononuclear cells. Table S8. Leading edge genes for enrichment of “adaptive proximal tubule” signature47 in the cyan module identified in kidney samples with WGCNA. Table S9. Leading edge genes for enrichment of “epithelial progenitor cell” signature45 in the cyan module identified in kidney samples with WGCNA. Table S10. Purple module hub genes (module membership > 0.9) identified from WGCNA of kidney samples. Table S11. Darkred module hub genes (module membership > 0.8) identified f [file mmc2.xlsx]

## Sheet: Sheet1
sample	cell type	individual	treatment arm	date of birth	date of transplant	date of index sample	cause of renal failure	donor type	donor age	HLA-A mismatch	HLA-B mismatch	HLA-DR mismatch	cold ischaemic time (hours)	immunosuppression	study centre	sample timepoint	AMR MMDx	AMR BANFF	EGFR	DSA	IgG	sex	batch
01_001_pre	Peripheral blood mononuclear cells	01_001	Clazakizumab	1978-10-25	2008-02-19	2017-12-14	IgA nephropathy	Living	58	1	1	1	3.5	CyA, MMF, Pred	Vienna	pre	0.67	1	34.1	100	100	male	1
01_001_week12	Peripheral blood mononuclear cells	01_001	Clazakizumab	1978-10-25	2008-02-19	2017-12-14	IgA nephropathy	Living	58	1	1	1	3.5	CyA, MMF, Pred	Vienna	week12	0.53	1	28.5	64.4	97.4099099099099	male	1
01_002_pre	Peripheral blood mononuclear cells	01_002	Placebo	1981-10-07	2015-01-24	2018-01-15	Postrenal cause, aplasia of right kidney	Deceased	18	1	0	1	14.05	Tac, EC-MPA, Pred	Vienna	pre	0.07	1	51.1	100	100	male	1
01_002_week12	Peripheral blood mononuclear cells	01_002	Placebo	1981-10-07	2015-01-24	2018-01-15	Postrenal cause, aplasia of right kidney	Deceased	18	1	0	1	14.05	Tac, EC-MPA, Pred	Vienna	week12	0.24	1	39.5	105	102.988047808765	male	1
01_002_week52	Peripheral blood mononuclear cells	01_002	Placebo	1981-10-07	2015-01-24	2018-01-15	Postrenal cause, aplasia of right kidney	Deceased	18	1	0	1	14.05	Tac, EC-MPA, Pred	Vienna	week52	0.11	1	12.3	100.9	119.721115537849	male	1
01_003_pre	Peripheral blood mononuclear cells	01_003	Placebo	1977-05-06	2006-09-13	2018-01-22	Unknown cause	Living	NA	NA	NA	NA	NA	Tac, EC-MPA, Pred	Vienna	pre	0.87	1	40.6	100	100	female	1
01_003_week12	Peripheral blood mononuclear cells	01_003	Placebo	1977-05-06	2006-09-13	2018-01-22	Unknown cause	Living	NA	NA	NA	NA	NA	Tac, EC-MPA, Pred	Vienna	week12	0.6	1	25.4	95.3	99.4326241134752	female	1
01_003_week52	Peripheral blood mononuclear cells	01_003	Placebo	1977-05-06	2006-09-13	2018-01-22	Unknown cause	Living	NA	NA	NA	NA	NA	Tac, EC-MPA, Pred	Vienna	week52	0.84	1	25.1	91	72.9078014184397	female	1
01_004_pre	Peripheral blood mononuclear cells	01_004	Clazakizumab	1981-05-04	2001-08-22	2018-01-23	Pyelonehritis, nephrectomy of left kidney	Deceased	16	2	1	0	NA	CyA, EC-MPA, Pred	Vienna	pre	0.35	1	30.9	100	100	female	1
01_004_week12	Peripheral blood mononuclear cells	01_004	Clazakizumab	1981-05-04	2001-08-22	2018-01-23	Pyelonehritis, nephrectomy of left kidney	Deceased	16	2	1	0	NA	CyA, EC-MPA, Pred	Vienna	week12	0.21	1	34.5	104.3	95.4901960784314	female	1
01_004_week52	Peripheral blood mononuclear cells	01_004	Clazakizumab	1981-05-04	2001-08-22	2018-01-23	Pyelonehritis, nephrectomy of left kidney	Deceased	16	2	1	0	NA	CyA, EC-MPA, Pred	Vienna	week52	0.17	0	21.9	78.6	108.823529411765	female	1
01_005_pre	Peripheral blood mononuclear cells	01_005	Placebo	1979-10-05	2006-11-09	2018-02-12	Goodpasture syndrome	Deceased	54	1	1	1	17.7	Everolimus, EC-MPA, Pred	Vienna	pre	0.62	1	55.2	100	100	female	1
01_005_week12	Peripheral blood mononuclear cells	01_005	Placebo	1979-10-05	2006-11-09	2018-02-12	Goodpasture syndrome	Deceased	54	1	1	1	17.7	Everolimus, EC-MPA, Pred	Vienna	week12	0.94	1	37.2	103.1	126.590909090909	female	1
01_005_week52	Peripheral blood mononuclear cells	01_005	Placebo	1979-10-05	2006-11-09	2018-02-12	Goodpasture syndrome	Deceased	54	1	1	1	17.7	Everolimus, EC-MPA, Pred	Vienna	week52	0.83	1	41.9	96.8	102.5	female	1
01_008_pre	Peripheral blood mononuclear cells	01_008	Placebo	1956-11-23	1999-08-08	2018-05-17	Unknown cause	Deceased	41	1	1	1	7.17	CyA, EC-MPA	Vienna	pre	0.29	1	31.2	100	100	female	1
01_008_week12	Peripheral blood mononuclear cells	01_008	Placebo	1956-11-23	1999-08-08	2018-05-17	Unknown cause	Deceased	41	1	1	1	7.17	CyA, EC-MPA	Vienna	week12	0.25	1	27.5	103.1	94.0196078431373	female	1
01_008_week52	Peripheral blood mononuclear cells	01_008	Placebo	1956-11-23	1999-08-08	2018-05-17	Unknown cause	Deceased	41	1	1	1	7.17	CyA, EC-MPA	Vienna	week52	0.14	0	17.1	47	62.0588235294118	female	1
01_009_pre	Peripheral blood mononuclear cells	01_009	Clazakizumab	1975-08-08	2013-09-11	2018-05-08	FSGN	Deceased	23	2	1	2	14.7	Tac, MMF, Pred	Vienna	pre	0.52	1	63.2	100	100	male	1
01_009_week12	Peripheral blood mononuclear cells	01_009	Clazakizumab	1975-08-08	2013-09-11	2018-05-08	FSGN	Deceased	23	2	1	2	14.7	Tac, MMF, Pred	Vienna	week12	0.74	1	52	59.6	91.170431211499	male	1
01_009_week52	Peripheral blood mononuclear cells	01_009	Clazakizumab	1975-08-08	2013-09-11	2018-05-08	FSGN	Deceased	23	2	1	2	14.7	Tac, MMF, Pred	Vienna	week52	0.48	1	52	30.8	76.5913757700205	male	1
01_010_pre	Peripheral blood mononuclear cells	01_010	Clazakizumab	1951-12-03	2001-02-04	2018-05-30	Unknown cause	Deceased	24	1	2	0	7.5	CyA, EC-MPA, Pred	Vienna	pre	0.97	1	34.2	100	100	male	2
01_010_week12	Peripheral blood mononuclear cells	01_010	Clazakizumab	1951-12-03	2001-02-04	2018-05-30	Unknown cause	Deceased	24	1	2	0	7.5	CyA, EC-MPA, Pred	Vienna	week12	0.93	1	30.6	102.3	83.2493702770781	male	2
01_010_week52	Peripheral blood mononuclear cells	01_010	Clazakizumab	1951-12-03	2001-02-04	2018-05-30	Unknown cause	Deceased	24	1	2	0	7.5	CyA, EC-MPA, Pred	Vienna	week52	0.71	1	26.4	64.4	96.8513853904282	male	2
01_011_pre	Peripheral blood mononuclear cells	01_011	Placebo	1959-03-31	2015-07-11	2018-06-15	Chronic glomerulonephritis	Deceased	74	1	1	2	16.92	Tac, MMF, Pred	Vienna	pre	0.28	1	26.3	100	100	female	2
01_011_week12	Peripheral blood mononuclear cells	01_011	Placebo	1959-03-31	2015-07-11	2018-06-15	Chronic glomerulonephritis	Deceased	74	1	1	2	16.92	Tac, MMF, Pred	Vienna	week12	0.87	1	28.4	72.9	97.8090766823161	female	2
01_011_week52	Peripheral blood mononuclear cells	01_011	Placebo	1959-03-31	2015-07-11	2018-06-15	Chronic glomerulonephritis	Deceased	74	1	1	2	16.92	Tac, MMF, Pred	Vienna	week52	0.14	1	24.2	28.9	91.7057902973396	female	1
01_012_pre	Peripheral blood mononuclear cells	01_012	Placebo	1958-04-10	2000-05-04	2018-06-25	Pyelonephritis	Deceased	3	0	1	2	25.5	Tac, EC-MPA, Pred	Vienna	pre	0.36	1	53.3	100	100	female	2
01_012_week12	Peripheral blood mononuclear cells	01_012	Placebo	1958-04-10	2000-05-04	2018-06-25	Pyelonephritis	Deceased	3	0	1	2	25.5	Tac, EC-MPA, Pred	Vienna	week12	0.29	1	48.3	96.2	91.5714285714286	female	2
01_012_week52	Peripheral blood mononuclear cells	01_012	Placebo	1958-04-10	2000-05-04	2018-06-25	Pyelonephritis	Deceased	3	0	1	2	25.5	Tac, EC-MPA, Pred	Vienna	week52	0.13	1	37.3	71	108.428571428571	female	1
01_013_pre	Peripheral blood mononuclear cells	01_013	Clazakizumab	1956-06-06	2014-05-03	2018-06-25	Unknown cause	Deceased	51	0	1	0	14.5	Tac, MMF, Pred	Vienna	pre	0.81	1	62.8	100	100	female	1
01_013_week12	Peripheral blood mononuclear cells	01_013	Clazakizumab	1956-06-06	2014-05-03	2018-06-25	Unknown cause	Deceased	51	0	1	0	14.5	Tac, MMF, Pred	Vienna	week12	0.81	1	35.9	68.5	90.9967845659164	female	2
01_013_week52	Peripheral blood mononuclear cells	01_013	Clazakizumab	1956-06-06	2014-05-03	2018-06-25	Unknown cause	Deceased	51	0	1	0	14.5	Tac, MMF, Pred	Vienna	week52	0.8	1	41.1	39.1	68.4887459807074	female	2
01_014_pre	Peripheral blood mononuclear cells	01_014	Clazakizumab	1959-01-31	2016-12-16	2018-07-12	Diabetic nephropathy	Deceased	58	1	1	1	10.35	Tac, MMF, Pred	Vienna	pre	0.71	1	45.4	100	100	male	2
01_014_week12	Peripheral blood mononuclear cells	01_014	Clazakizumab	1959-01-31	2016-12-16	2018-07-12	Diabetic nephropathy	Deceased	58	1	1	1	10.35	Tac, MMF, Pred	Vienna	week12	0.25	1	56.1	75.7	99.6551724137931	male	2
01_014_week52	Peripheral blood mononuclear cells	01_014	Clazakizumab	1959-01-31	2016-12-16	2018-07-12	Diabetic nephropathy	Deceased	58	1	1	1	10.35	Tac, MMF, Pred	Vienna	week52	0.28	1	56.7	39.3	80.2298850574713	male	2
01_015_pre	Peripheral blood mononuclear cells	01_015	Placebo	1989-09-26	2003-05-07	2018-08-23	Postrenal cause, meningomyelocele	Living	39	1	0	1	6.1	Tac, MMF, Pred	Vienna	pre	0.8	1	37.7	100	100	female	2
01_015_week12	Peripheral blood mononuclear cells	01_015	Placebo	1989-09-26	2003-05-07	2018-08-23	Postrenal cause, meningomyelocele	Living	39	1	0	1	6.1	Tac, MMF, Pred	Vienna	week12	0.8	1	32.8	102.4	127.19298245614	female	2
01_015_week52	Peripheral blood mononuclear cells	01_015	Placebo	1989-09-26	2003-05-07	2018-08-23	Postrenal cause, meningomyelocele	Living	39	1	0	1	6.1	Tac, MMF, Pred	Vienna	week52	0.83	1	33.6	84.8	90.1315789473684	female	2
01_016_pre	Peripheral blood mononuclear cells	01_016	Clazakizumab	1992-01-07	1994-11-03	2018-10-31	RPGN	Deceased	18	1	1	1	18.5	Tac, EC-MPA,Pred	Vienna	pre	0.28	1	44.8	100	100	female	2
01_016_week12	Peripheral blood mononuclear cells	01_016	Clazakizumab	1992-01-07	1994-11-03	2018-10-31	RPGN	Deceased	18	1	1	1	18.5	Tac, EC-MPA,Pred	Vienna	week12	0.82	1	48.2	100.8	92.5858951175407	female	2
01_016_week52	Peripheral blood mononuclear cells	01_016	Clazakizumab	1992-01-07	1994-11-03	2018-10-31	RPGN	Deceased	18	1	1	1	18.5	Tac, EC-MPA,Pred	Vienna	week52	0.96	1	37	105.2	77.2151898734177	female	2
01_017_pre	Peripheral blood mononuclear cells	01_017	Clazakizumab	1957-01-06	2015-04-21	2019-01-20	Polycystic kidney disease	Deceased	57	1	1	1	12.95	Tac, MMF, Pred	Vienna	pre	0.82	1	23.4	100	100	male	2
01_017_week12	Peripheral blood mononuclear cells	01_017	Clazakizumab	1957-01-06	2015-04-21	2019-01-20	Polycystic kidney disease	Deceased	57	1	1	1	12.95	Tac, MMF, Pred	Vienna	week12	0.72	1	18.7	33.7	77.2727272727273	male	2
01_018_pre	Peripheral blood mononuclear cells	01_018	Placebo	1977-01-11	2012-01-25	2019-02-13	IgA nephropathy	Deceased	70	1	1	1	20.67	Tac, EC-MPA, Pred	Vienna	pre	0.41	1	33.4	100	100	male	1
01_018_week12	Peripheral blood mononuclear cells	01_018	Placebo	1977-01-11	2012-01-25	2019-02-13	IgA nephropathy	Deceased	70	1	1	1	20.67	Tac, EC-MPA, Pred	Vienna	week12	0.34	1	34.1	125.7	88.9237199582027	male	2
01_018_week52	Peripheral blood mononuclear cells	01_018	Placebo	1977-01-11	2012-01-25	2019-02-13	IgA nephropathy	Deceased	70	1	1	1	20.67	Tac, EC-MPA, Pred	Vienna	week52	0.08	0	25.1	97.8	75.7575757575758	male	2
02_001_pre	Peripheral blood mononuclear cells	02_001	Placebo	1989-06-08	2007-03-21	2018-07-20	RPGN with pANCA	Deceased	NA	2	0	1	NA	CyA, MMF, Methypred	Berlin	pre	0.94	1	34	100	100	female	2
02_001_week12	Peripheral blood mononuclear cells	02_001	Placebo	1989-06-08	2007-03-21	2018-07-20	RPGN with pANCA	Deceased	NA	2	0	1	NA	CyA, MMF, Methypred	Berlin	week12	0.95	1	36	90	139.55500618047	female	2
02_001_week52	Peripheral blood mononuclear cells	02_001	Placebo	1989-06-08	2007-03-21	2018-07-20	RPGN with pANCA	Deceased	NA	2	0	1	NA	CyA, MMF, Methypred	Berlin	week52	0.76	1	NA	90.3	116.687268232386	female	2
02_002_pre	Peripheral blood mononuclear cells	02_002	Clazakizumab	1978-01-29	2009-06-25	2018-11-02	IgA nephropathy	Living	51	0	1	1	3.2	Tac, EC-MPA, Methypred	Berlin	pre	0.68	1	43	100	100	male	2
02_002_week12	Peripheral blood mononuclear cells	02_002	Clazakizumab	1978-01-29	2009-06-25	2018-11-02	IgA nephropathy	Living	51	0	1	1	3.2	Tac, EC-MPA, Methypred	Berlin	week12	0.83	1	42	79	96.2593516209476	male	2
02_002_week52	Peripheral blood mononuclear cells	02_002	Clazakizumab	1978-01-29	2009-06-25	2018-11-02	IgA nephropathy	Living	51	0	1	1	3.2	Tac, EC-MPA, Methypred	Berlin	week52	0.92	1	34	62.7	96.2593516209476	male	2
02_003_pre	Peripheral blood mononuclear cells	02_003	Placebo	1988-09-14	2012-06-20	2019-03-15	IgA nephropathy	Living	47	1	0	1	2.6	Tac, MMF, Methypred	Berlin	pre	0.46	1	42	100	100	male	2
02_003_week12	Peripheral blood mononuclear cells	02_003	Placebo	1988-09-14	2012-06-20	2019-03-15	IgA nephropathy	Living	47	1	0	1	2.6	Tac, MMF, Methypred	Berlin	week12	0.58	1	43	102.6	98.5355648535565	male	2
02_003_week52	Peripheral blood mononuclear cells	02_003	Placebo	1988-09-14	2012-06-20	2019-03-15	IgA nephropathy	Living	47	1	0	1	2.6	Tac, MMF, Methypred	Berlin	week52	0.16	1	38	85.3	93.9330543933054	male	2
02_004_pre	Peripheral blood mononuclear cells	02_004	Clazakizumab	1967-10-22	2004-06-16	2019-03-28	Unknown cause	Living	56	1	1	2	2.3	CyA, MMF	Berlin	pre	0.73	1	38	100	100	male	2
02_004_week12	Peripheral blood mononuclear cells	02_004	Clazakizumab	1967-10-22	2004-06-16	2019-03-28	Unknown cause	Living	56	1	1	2	2.3	CyA, MMF	Berlin	week12	0.86	1	41	97.2	86.5105908584169	male	2
02_004_week52	Peripheral blood mononuclear cells	02_004	Clazakizumab	1967-10-22	2004-06-16	2019-03-28	Unknown cause	Living	56	1	1	2	2.3	CyA, MMF	Berlin	week52	0.23	0	36	79.4	89.1861761426979	male	2
